# Supplementary material for: Nutritional Performance of Five Citrus Rootstocks under Different Fe Levels
Source: Plants (Basel). 2023 Sep 13;12(18):3252. doi: 10.3390/plants12183252 (PMC10535202; doi:10.3390/plants12183252)
Supplement: Supplementary file 1 [file plants-12-03252-s001.zip]

Archive with 1 entries (1 files):
- plants-2554728-supplementary.pdf
